# Supplementary material for: Impact of Education on Metabolic Dysfunction-Associated Steatotic Liver Disease (MASLD): A Southern Italy Cohort-Based Study
Source: J Clin Med. 2025 Mar 13;14(6):1950. doi: 10.3390/jcm14061950 (PMC11943323; doi:10.3390/jcm14061950)
Supplement: Supplementary file 1 [file jcm-14-01950-s001.zip]

Archive with 1 entries (1 files):
- jcm-3446445-supplementary.pdf
